# Supplementary material for: Expression Profiling and Functional Characterization of miR-26a and miR-130a in Regulating Zhongwei Goat Hair Development via the TGF-β/SMAD Pathway
Source: Int J Mol Sci. 2020 Jul 18;21(14):5076. doi: 10.3390/ijms21145076 (PMC7404276; doi:10.3390/ijms21145076)
Supplement: Supplementary file 1 [file ijms-21-05076-s001.zip]

Archive with 4 entries (3 files):
- table/
- table/table S1.xlsx
- table/table S2.xlsx
- table/table S3.xlsx
