# Supplementary material for: Expression Profiling and Functional Characterization of miR-26a and miR-130a in Regulating Zhongwei Goat Hair Development via the TGF-β/SMAD Pathway
Source: Int J Mol Sci. 2020 Jul 18;21(14):5076. doi: 10.3390/ijms21145076 (PMC7404276; doi:10.3390/ijms21145076)
Supplement: Supplementary file 1 [file ijms-21-05076-s001.zip › table/table S1.xlsx]

## Sheet: Sheet1
miRNA-seq quality control statistics
Sample	total_reads	5’ adaptor contaminated	3’ adaptor null or insert null	reads<18 or >40	clean reads
D10801	13815158	163664 (1.18%)	176461 (1.28%)	1637301(11.85%)	11211272(81.15%)
D10802	17774829	242547 (1.36%)	223681 (1.26%)	3458672(19.46%)	13091479(73.65%)
D10803	16305110	218698 (1.34%)	149802 (0.92%)	4454662(27.32%)	10847470(66.53%)
D4501	15264498	176547 (1.16%)	113956 (0.75%)	2689141(17.62%)	11553573(75.69%)
D4502	9814844	898482 (9.15%)	161429 (1.64%)	1917088(19.53%)	6373982(64.94%)
D4503	10304422	128707 (1.25%)	95818 (0.93%)	2336551(22.68%)	7245166(70.31%)
