# Supplementary material for: Expression Profiling and Functional Characterization of miR-26a and miR-130a in Regulating Zhongwei Goat Hair Development via the TGF-β/SMAD Pathway
Source: Int J Mol Sci. 2020 Jul 18;21(14):5076. doi: 10.3390/ijms21145076 (PMC7404276; doi:10.3390/ijms21145076)
Supplement: Supplementary file 1 [file ijms-21-05076-s001.zip › table/table S2.xlsx]

## Sheet: Sheet1
miRNA fluorescence quantitative PCR primer sequences
Name	Stem-loop primer sequence 5 '→ 3'	Forward primer sequence 5 '→ 3'	Reverse primer sequence 5 '→ 3'
chi-miR-451-5p	GTCGTATCCAGTGCAGGGTCCGAGGTATTCGCACTGGATACGACTCAGTA	GCGCGAACCCGTTACCAT	AGTGCAGGGTCCGAGGTATT
chi-miR-26a-5p	GTCGTATCCAGTGCAGGGTCCGAGGTATTCGCACTGGATACGACAGCCTA	CGCGTTCAAGTAATCCAGGA	AGTGCAGGGTCCGAGGTATT
chi-miR-10a-5p	GTCGTATCCAGTGCAGGGTCCGAGGTATTCGCACTGGATACGACACAAAT	CGCGTACCCTGTAGAACCGA	AGTGCAGGGTCCGAGGTATT
chi-miR-9-3p	GTCGTATCCAGTGCAGGGTCCGAGGTATTCGCACTGGATACGACTTTCGG	GCGCGCGATAAAGCTAGATAA	AGTGCAGGGTCCGAGGTATT
chi-miR-187-5p	GTCGTATCCAGTGCAGGGTCCGAGGTATTCGCACTGGATACGACGGCTGC	GCGCGTCGTGTCTTGTGTT	AGTGCAGGGTCCGAGGTATT
chi-miR-542-5p	GTCGTATCCAGTGCAGGGTCCGAGGTATTCGCACTGGATACGACTCTCGT	CGTCGGGGATCATCATGTC	AGTGCAGGGTCCGAGGTATT
chi-miR-301a-3p	GTCGTATCCAGTGCAGGGTCCGAGGTATTCGCACTGGATACGACGCTTTG	CGCGCAGTGCAATAGTATTGT	AGTGCAGGGTCCGAGGTATT
unconservative_NW_017189517.1_39211	GTCGTATCCAGTGCAGGGTCCGAGGTATTCGCACTGGATACGACGGGCAA	CGCGTTCCCTTTGTCATCCT	AGTGCAGGGTCCGAGGTATT
chi-miR-2332	GTCGTATCCAGTGCAGGGTCCGAGGTATTCGCACTGGATACGACCTTTGT	CGCGGTTTAAGGTCTTGGAG	AGTGCAGGGTCCGAGGTATT
chi-miR-17-3p	GTCGTATCCAGTGCAGGGTCCGAGGTATTCGCACTGGATACGACTGCTAC	CGACTGCAGTGAAGGCACTT	AGTGCAGGGTCCGAGGTATT
chi-miR-130-5p	GTCGTATCCAGTGCAGGGTCCGAGGTATTCGCACTGGATACGACAGTAGC	CGCGGCTCTTTTCACATTGT	AGTGCAGGGTCCGAGGTATT
chi-miR-215-5p	GTCGTATCCAGTGCAGGGTCCGAGGTATTCGCACTGGATACGACGTCTGT	GCGCGATGACCTATGAATTG	AGTGCAGGGTCCGAGGTATT
U6	\	GTGCTCGCTTCGGCAGCACATAT	AAAATATGGAACGCTTCACGAA
