# Supplementary material for: Expression Profiling and Functional Characterization of miR-26a and miR-130a in Regulating Zhongwei Goat Hair Development via the TGF-β/SMAD Pathway
Source: Int J Mol Sci. 2020 Jul 18;21(14):5076. doi: 10.3390/ijms21145076 (PMC7404276; doi:10.3390/ijms21145076)
Supplement: Supplementary file 1 [file ijms-21-05076-s001.zip › table/table S3.xlsx]

## Sheet: Sheet1
Fluorescent quantitative PCR primer sequences
Name	Forward primer sequence 5 '→ 3'	Reverse primer sequence 5 '→ 3'
smad1	CCCGAGTGGGTGTAGTTT	TCCTGGCGGTGGTATTCT
smad2	CTCACAGCCCTCACTCAC	ACTATCACTTAGGCACTCG
smad3	GGGCTTTGAGGCTGTCTA	AAGGGTCCATTCAGGTGTA
smad4	CATTCCAGCCTCCTATTT	TTTGCCTATGTGCAACCT
smad5	ATCCCAAGCAGAATCTACTTTT	ATGTTCAGCCTGTTGCCTAT
smad6	CCAGACGCCAGCATGTCTC	GCCCTGAGGTAGGTCGTAGA
smad7	CCAAAGGTCACCACCATCC	TCAGTTTCTTGAGCACCGAGT
GAPDH	GCAAGTTCCACGGCACAG	GGTTCACGCCCATCACAA
